# Supplementary material for: The Utility of Length of Mining Service and Latency in Predicting Silicosis among Claimants to a Compensation Trust
Source: Int J Environ Res Public Health. 2022 Mar 17;19(6):3562. doi: 10.3390/ijerph19063562 (PMC8953429; doi:10.3390/ijerph19063562)
Supplement: Supplementary file 1 [file ijerph-19-03562-s001.zip]

Archive with 1 entries (1 files):
- ijerph-1614115-supplementary.pdf
